# Supplementary material for: Reduced Graphene Oxide Derived from Low-Grade Coal for High-Performance Flexible Supercapacitors with Ultrahigh Cyclability
Source: Nanomaterials (Basel). 2022 Aug 29;12(17):2989. doi: 10.3390/nano12172989 (PMC9457952; doi:10.3390/nano12172989)
Supplement: Supplementary file 1 [file nanomaterials-12-02989-s001.zip]

Archive with 1 entries (1 files):
- nanomaterials-1865114-supplementary.pdf
